# Supplementary material for: Phylogenetic Assessment of Gazella bennettii: A Genetic Framework for the Conservation of the Endangered Jebeer in Iran
Source: Ecol Evol. 2025 Feb 12;15(2):e70954. doi: 10.1002/ece3.70954 (PMC11821286; doi:10.1002/ece3.70954)
Supplement: Supplementary file 5 — TABLE S1. List of cyt b and nuclear introns (ZNF618 and CHD2) sequences of G. fuscifrons and G. bennettii , G. subgutturosa , and G. subgutturosa × G. fuscifrons hybrid samples used in this study, downloaded from GenBank or obtained by the authors of this study. [file ECE3-15-e70954-s005.xlsx]

## Sheet: Cyt b and nuclear introns
NOS	ID	Species	H	Cyt b	Cyt b Reference	CHD2	ZNF618	Introns Reference	Country	Location	Sample Type
1	DF001(BIAZE1)	Gazella fuscifrons	H1	MT811633	Fadakar et al. 2020b	MT822260	MT822227	Fadakar et al. 2020b	Iran	Isfahan, Biazeh, Abbas Abad WR, Kafe Kelid Bid, Close to Biaze	Feces
2	DF002(BIAZE2)	Gazella fuscifrons	H2	PQ809265	This study	–	–	–	Iran	Isfahan, Biazeh, Abbas Abad WR, Kafe Kelid Bid	Feces
3	DF004(QTRO1)	Gazella fuscifrons	H1	PQ809266	This study	PQ809383	–	This study	Iran	Fars, Qatruyeh, Qatruyeh NP, Pasgah Qatruyeh	Feces
4	DF005(QTRO2)	Gazella fuscifrons	H3	PQ809267	This study	–	–	–	Iran	Fars, Qatruyeh, Qatruyeh NP, Pasgah Qatruyeh	Feces
5	DF006(QTRO3)	Gazella fuscifrons	H1	PQ809268	This study	–	–	–	Iran	Fars, Qatruyeh, Qatruyeh NP, Pasgah Qatruyeh	Feces
6	DF007(QTRO4)	Gazella fuscifrons	H1	PQ809269	This study	–	–	–	Iran	Fars, Qatruyeh, Qatruyeh NP, Pasgah Qatruyeh	Feces
7	DF008(QTRO5)	Gazella fuscifrons	H4	PQ809270	This study	–	–	–	Iran	Fars, Qatruyeh, Qatruyeh NP, Mountain Near Pasgah Qatruyeh	Feces
8	DF010(TRAN2)	Gazella fuscifrons	H1	PQ809271	This study	PQ809384	PQ809418	This study	Iran	Semnan, Biarjmand, Turan NP, Zaman Abad, Cheshm-e Chahak 2	Feces
9	DF011(TRAN3)	Gazella fuscifrons	H1	PQ809272	This study	PQ809385	PQ809419	This study	Iran	Semnan, Biarjmand, Turan NP, Zaman Abad, Cheshm-e Chahak 2	Feces
10	DF012(TRAN4)	Gazella fuscifrons	H2	PQ809273	This study	–	–	–	Iran	Semnan, Biarjmand, Turan NP, Zaman Abad, Cheshm-e Chahak 2	Feces
11	DF013(DNJR1)	Gazella fuscifrons	H1	MT811623	Fadakar et al. 2020b	MT822244	MT822215	Fadakar et al. 2020b	Iran	Yazd, Kharanaq, Saqand, Darre Anjir WR, Pasgah Khoshomi	Feces
12	DF014(DNJR2)	Gazella fuscifrons	H1	MT811624	Fadakar et al. 2020b	MT822245	MT822216	Fadakar et al. 2020b	Iran	Yazd, Kharanaq, Saqand, Darre Anjir WR	Feces
13	DF018(DNJR6)	Gazella fuscifrons	H1	MT811625	Fadakar et al. 2020b	MT822246	MT822217	Fadakar et al. 2020b	Iran	Yazd, Kharanaq, Saqand, Darre Anjir WR, Pasgah Khoshomi, Chah Sorkh	Feces
14	DF019(ARIZ1)	Gazella fuscifrons	H1	MT811626	Fadakar et al. 2020b	MT822249	MT822220	Fadakar et al. 2020b	Iran	Yazd, Bafq, Ariz WR, Goud-e Maledoun	Feces
15	DF021(BAFQ1)	Gazella fuscifrons	H10	PQ809274	This study	–	–	–	Iran	Yazd, Bafq, Bafq WR	Feces
16	DF022(NBND1)	Gazella fuscifrons	H11	MT811627	Fadakar et al. 2020b	MT822237	MT822208	Fadakar et al. 2020b	Iran	South Khorasan, Dig-e Rostam, Naybandan WR, Jangal-e Iraqi	Feces
17	DF029(NBND8)	Gazella fuscifrons	H12	MT811628	Fadakar et al. 2020b	MT822238	MT822209	Fadakar et al. 2020b	Iran	South Khorasan, Dig-e Rostam, Naybandan WR, Breeding Center	Tissue
18	DF032(KHBR1)	Gazella fuscifrons	H16	MT811629	Fadakar et al. 2020b	MT822251	MT822221	Fadakar et al. 2020b	Iran	Kerman, Baft, Khabr NP, Daq-e Aliabad	Feces
19	DF033(KHBR2)	Gazella fuscifrons	H13	MT811630	Fadakar et al. 2020b	MT822254	–	Fadakar et al. 2020b	Iran	Kerman, Baft, Khabr NP, Daq-e Aliabad	Feces
20	DF035(KHBR4)	Gazella fuscifrons	H18	PQ809275	This study	–	–	–	Iran	Kerman, Baft, Khabr NP, Daq-e Aliabad, Houz-e Bozorg	Feces
21	DF036(KHBR5)	Gazella fuscifrons	H13	PQ809276	This study	–	–	–	Iran	Kerman, Baft, Khabr NP, Daq-e Aliabad, Houz-e Bozorg	Feces
22	DF037(KHBR6)	Gazella fuscifrons	H14	PQ809277	This study	–	–	–	Iran	Kerman, Baft, Khabr NP, Daq-e Aliabad, Houz-e Bozorg	Feces
23	DF038(KHBR7)	Gazella fuscifrons	H15	PQ809278	This study	–	–	–	Iran	Kerman, Baft, Khabr NP, Daq-e Aliabad, Houz-e Bozorg	Feces
24	DF039(KHBR8)	Gazella fuscifrons	H16	PQ809279	This study	PQ809386	PQ809420	This study	Iran	Kerman, Baft, Khabr NP, Daq-e Aliabad, Houz-e Bozorg	Feces
25	DF040(KHBR9)	Gazella fuscifrons	H18	PQ809280	This study	–	–	–	Iran	Kerman, Baft, Khabr NP, Daq-e Aliabad, Houz-e Bozorg	Feces
26	DF041(KHBR10)	Gazella fuscifrons	H19	PQ809281	This study	–	–	–	Iran	Kerman, Baft, Khabr NP, Daq-e Aliabad, Houz-e Bozorg	Feces
27	DF042(KHBR11)	Gazella fuscifrons	H20	PQ809282	This study	PQ809386	–	This study	Iran	Kerman, Baft, Khabr NP, Daq-e Aliabad, Houz-e Bozorg	Feces
28	DF044(KHBR13)	Gazella fuscifrons	H17	PQ809283	This study	–	–	–	Iran	Kerman, Baft, Khabr NP, Daq-e Aliabad, Houz-e Bozorg	Feces
29	DF045(KHBR14)	Gazella fuscifrons	H21	MT811631	Fadakar et al. 2020b	MT822252	MT822222	Fadakar et al. 2020b	Iran	Kerman, Baft, Khabr NP, Daq-e Aliabad, Houz-e Bozorg	Feces
30	DF046(KHBR15)	Gazella fuscifrons	H21	MT811632	Fadakar et al. 2020b	MT822253	MT822223	Fadakar et al. 2020b	Iran	Kerman, Baft, Khabr NP, Daq-e Aliabad, Houz-e Bozorg	Feces
31	DF048(KHBR17)	Gazella fuscifrons	H22	PQ809284	This study	–	–	–	Iran	Kerman, Baft, Khabr NP, Daq-e Aliabad, Houz-e Bozorg	Feces
32	DF049(KHBR18)	Gazella fuscifrons	H3	PQ809285	This study	–	–	–	Iran	Kerman, Baft, Khabr NP, Daq-e Aliabad, Houz-e Bozorg	Feces
33	DF050(KHBR19)	Gazella fuscifrons	H13	PQ809286	This study	–	–	–	Iran	Kerman, Baft, Khabr NP, Daq-e Aliabad, Houz-e Bozorg	Tissue
34	DF051(SMES1)	Gazella fuscifrons	H18	PQ809287	This study	–	–	–	Iran	Kerman, Bam, Sang-e Mes PA	Feces
35	DF052(SMES2)	Gazella fuscifrons	H23	PQ809288	This study	PQ809388	–	This study	Iran	Kerman, Bam, Sang-e Mes PA	Tissue
36	DF053(SMES3)	Gazella fuscifrons	H18	PQ809289	This study	PQ809389	PQ809421	This study	Iran	Kerman, Bam, Sang-e Mes PA	Tissue
37	DF054(NSRT1)	Gazella fuscifrons	H24	PQ809290	This study	–	–	–	Iran	Sistan and Baluchestan, Nosrat Abad, Bolbolab NHA, Dasht-e Bolbolab	Feces
38	DF055(NSRT2)	Gazella fuscifrons	H25	PQ809291	This study	–	–	–	Iran	Sistan and Baluchestan, Nosrat Abad, Bolbolab NHA, Dasht-e Bolbolab	Feces
39	DF056(NSRT3)	Gazella fuscifrons	H26	PQ809292	This study	–	–	–	Iran	Sistan and Baluchestan, Nosrat Abad, Bolbolab NHA, Dasht-e Bolbolab	Feces
40	DF057(NSRT4)	Gazella fuscifrons	H26	PQ809293	This study	–	–	–	Iran	Sistan and Baluchestan, Nosrat Abad, Bolbolab NHA, Dasht-e Bolbolab	Feces
41	DF058(NSRT5)	Gazella fuscifrons	H26	PQ809294	This study	–	–	–	Iran	Sistan and Baluchestan, Nosrat Abad, Bolbolab NHA, Dasht-e Bolbolab	Tissue
42	DF059(SHLE1)	Gazella fuscifrons	H14	PQ809295	This study	PQ809390	PQ809422	This study	Iran	Sistan and Baluchestan, Zabol, Shile PA	Tissue
43	DF060(RMZE1)	Gazella fuscifrons	H23	PQ809296	This study	PQ809391	PQ809423	This study	Iran	Sistan and Baluchestan, Zabol, Rahmatzei BC	Feces
44	DF061(RMZE2)	Gazella fuscifrons	H27	PQ809297	This study	–	–	–	Iran	Sistan and Baluchestan, Zabol, Rahmatzei BC	Feces
45	DF062(IRSH1)	Gazella fuscifrons	H1	MT811634	Fadakar et al. 2020b	MT822262	MT822229	Fadakar et al. 2020b	Iran	Sistan and Baluchestan,Iranshahr, Jazmorian, Bazman NHA	Tissue
46	DF063(POZK1)	Gazella fuscifrons	H28	PQ809298	This study	PQ809392	PQ809424	This study	Iran	Sistan and Baluchestan, Nikshahr, Koh-e Pozak PA	Feces
47	DF064(CBHR1)	Gazella fuscifrons	H29	PQ809299	This study	PQ809393	PQ809425	This study	Iran	Sistan and Baluchestan, Chabahar	Tissue
48	DF065(BKLT1)	Gazella fuscifrons	H18	PQ809300	This study	PQ809394	–	This study	Iran	Sistan and Baluchestan, Bahou Kalat, Gando PA, Balouch BC	Feces
49	DF066(BKLT2)	Gazella fuscifrons	H18	PQ809301	This study	–	PQ809426	This study	Iran	Sistan and Baluchestan, Bahou Kalat, Gando PA, Balouch BC	Feces
50	DF067(BKLT3)	Gazella fuscifrons	H18	PQ809302	This study	PQ809395	PQ809427	This study	Iran	Sistan and Baluchestan, Bahou Kalat, Gando PA, Balouch BC	Feces
51	DF068(BKLT4)	Gazella fuscifrons	H18	PQ809303	This study	PQ809396	–	This study	Iran	Sistan and Baluchestan, Bahou Kalat, Gando PA, Balouch BC	Feces
52	DF069(JASK1)	Gazella fuscifrons	H30	PQ809304	This study	PQ809397	PQ809428	This study	Iran	Hormozgan, Jask, Sohran Village	Tissue
53	DF072(LARK1)	Gazella fuscifrons	H18	PQ809305	This study	–	–	–	Iran	Hormozgan, Bandar-e Abbas, Larak Island	Tissue
54	DF073(HRMZ6)	Gazella fuscifrons	H18	PQ809306	This study	–	–	–	Iran	Hormozgan, Bandar-e Abbas, Hormoz Island, Kanon Parwaresh Fekri	Tissue
55	DF077(HNGM6)	Gazella fuscifrons	H18	PQ809307	This study	–	–	–	Iran	Hormozgan, Bandar-e Abbas, Hengam Island	Tissue
56	DF079(KHMR1)	Gazella fuscifrons	H32	PQ809308	This study	PQ809398	–	This study	Iran	Hormozgan, Bandar-e Khamir	Tissue
57	DF080(BLNG1)	Gazella fuscifrons	H32	PQ809309	This study	–	PQ809429	This study	Iran	Hormozgan, Bandar-e Lengeh, Barkohi Village	Feces
58	DF081(BLNG2)	Gazella fuscifrons	H33	MT811635	Fadakar et al. 2020b	MT822258	MT822225	Fadakar et al. 2020b	Iran	Hormozgan, Bandar-e Lengeh	Tissue
59	DF082(NIBN1)	Gazella fuscifrons	H35	PQ809310	This study	PQ809399	PQ809430	This study	Iran	Boushehr, Asaluyeh, Nayband NP	Feces
60	DF083(NIBN2)	Gazella fuscifrons	H4	PQ809311	This study	–	–	–	Iran	Boushehr, Asaluyeh, Nayband NP	Feces
61	DF084(NIBN3)	Gazella fuscifrons	H4	PQ809312	This study	–	–	–	Iran	Boushehr, Asaluyeh, Nayband NP	Feces
62	DF085(NIBN4)	Gazella fuscifrons	H4	PQ809313	This study	–	–	–	Iran	Boushehr, Asaluyeh, Nayband NP	Feces
63	DF086(NIBN5)	Gazella fuscifrons	H4	PQ809314	This study	–	–	–	Iran	Boushehr, Asaluyeh, Nayband NP	Feces
64	DF088(NIBN7)	Gazella fuscifrons	H23	PQ809315	This study	–	–	–	Iran	Boushehr, Asaluyeh, Nayband NP	Feces
65	DF097(KVIR3)	Gazella fuscifrons	H37	MT811636	Fadakar et al. 2020b	MT822261	MT822228	Fadakar et al. 2020b	Iran	Semnan, Garmsar, Kavir NP	Feces
66	DF098(KVIR4)	Gazella fuscifrons	H1	PQ809316	This study	–	–	–	Iran	Semnan, Garmsar, Kavir NP, Cheshm-e Khari	Feces
67	DF101(ARDN1)	Gazella fuscifrons	H40	PQ809317	This study	–	–	–	Iran	Isfahan, Ardestan	Tissue
68	DF102(GENO1)	Gazella fuscifrons	H50	PQ809318	This study	PQ809400	PQ809431	This study	Iran	Hormozgan, Bandar-e Abbas, Geno PA	Feces
69	DF103(GENO2)	Gazella fuscifrons	H51	PQ809319	This study	–	–	–	Iran	Hormozgan, Bandar-e Abbas, Geno PA	Feces
70	DF104(GENO3)	Gazella fuscifrons	H51	PQ809320	This study	–	–	–	Iran	Hormozgan, Bandar-e Abbas, Geno PA	Feces
71	DF106(GENO5)	Gazella fuscifrons	H52	PQ809321	This study	–	–	–	Iran	Hormozgan, Bandar-e Abbas, Geno PA	Feces
72	DF107(GENO6)	Gazella fuscifrons	H52	PQ809322	This study	–	–	–	Iran	Hormozgan, Bandar-e Abbas, Geno PA	Feces
73	DF108(GENO7)	Gazella fuscifrons	H53	PQ809323	This study	–	–	–	Iran	Hormozgan, Bandar-e Abbas, Geno PA	Feces
74	DF109(GENO8)	Gazella fuscifrons	H52	PQ809324	This study	–	–	–	Iran	Hormozgan, Bandar-e Abbas, Geno PA	Feces
75	DF111(KRMN2)	Gazella fuscifrons	H41	PQ809325	This study	–	–	–	Iran	Kerman	Tissue
76	DF115(RWAR1)	Gazella fuscifrons	H9	PQ809326	This study	–	–	–	Iran	Kerman, Ravar	Tissue
77	DF116(RWAR2)	Gazella fuscifrons	H9	PQ809327	This study	–	–	–	Iran	Kerman, Ravar	Tissue
78	DF117(KRMN3)	Gazella fuscifrons	H42	PQ809328	This study	–	–	–	Iran	Kerman, Kerman DoE	Tissue
79	DF119(LARK2)	Gazella fuscifrons	H18	PQ809329	This study	–	–	–	Iran	Hormozgan, Bandar-e Abbas, Larak Island	Tissue
80	DF120(BORU1)	Gazella fuscifrons	H1	PQ809330	This study	PQ809401	PQ809432	This study	Iran	Yazd, Khatam, Harat, Boruyeh WR	Feces
81	DF121(BORU2)	Gazella fuscifrons	H1	PQ809331	This study	PQ809402	PQ809433	This study	Iran	Yazd, Khatam, Harat, Boruyeh WR	Feces
82	DF122(BORU3)	Gazella fuscifrons	H1	PQ809332	This study	–	–	–	Iran	Yazd, Khatam, Harat, Boruyeh WR	Feces
83	DF123(BORU5)	Gazella fuscifrons	H1	PQ809333	This study	PQ809403	PQ809434	This study	Iran	Yazd, Khatam, Harat, Boruyeh WR	Feces
84	DF124(MSFR1)	Gazella fuscifrons	H35	PQ809334	This study	PQ809404	PQ809435	This study	Iran	Hormozgan, Mosafer Abad Plain	Feces
85	DF125(MSFR2)	Gazella fuscifrons	H18	PQ809335	This study	–	–	–	Iran	Hormozgan, Mosafer Abad Plain	Feces
86	DF126(HRMZ1)	Gazella fuscifrons	H18	MT811637	Fadakar et al. 2020b	MT822259	MT822226	Fadakar et al. 2020b	Iran	Hormozgan, Bandar-e Abas, Hormoz Island	Feces
87	DF127(HRMZ2)	Gazella fuscifrons	H18	PQ809336	This study	–	–	–	Iran	Hormozgan, Bandar-e Abas, Hormoz Island	Feces
88	DF128(HRMZ3)	Gazella fuscifrons	H35	PQ809337	This study	–	–	–	Iran	Hormozgan, Bandar-e Abas, Hormoz Island	Feces
89	DF129(HRMZ4)	Gazella fuscifrons	H18	PQ809338	This study	–	–	–	Iran	Hormozgan, Bandar-e Abas, Hormoz Island	Feces
90	DF130(HRMZ5)	Gazella fuscifrons	H35	PQ809339	This study	–	–	–	Iran	Hormozgan, Bandar-e Abas, Hormoz Island	Feces
91	DF131(HNGM1)	Gazella fuscifrons	H18	PQ809340	This study	–	–	–	Iran	Hormozgan, Bandar-e Abas, Hengam Island	Feces
92	DF132(HNGM2)	Gazella fuscifrons	H18	PQ809341	This study	–	–	–	Iran	Hormozgan, Bandar-e Abas, Hengam Island	Feces
93	DF133(HNGM3)	Gazella fuscifrons	H18	PQ809342	This study	–	–	–	Iran	Hormozgan, Bandar-e Abas, Hengam Island	Feces
94	DF134(TRM1)	Gazella fuscifrons	H47	PQ809343	This study	–	–	–	Iran	Hormozgan, Tarom PA	Feces
95	DF135(TRM2)	Gazella fuscifrons	H13	MT811638	Fadakar et al. 2020b	–	–	–	Iran	Hormozgan, Tarom PA	Feces
96	DF137(HRMD1)	Gazella fuscifrons	H35	PQ809344	This study	–	PQ809436	This study	Iran	Fars, Hormoud PA	Feces
97	DF138(HRMD2)	Gazella fuscifrons	H13	PQ809345	This study	–	–	–	Iran	Fars, Hormoud PA	Feces
98	DF139(BGOR1)	Gazella fuscifrons	H5	PQ809346	This study	PQ809405	PQ809437	This study	Iran	Fars, Bahram-e Goor PA	Feces
99	DF140(BGOR2)	Gazella fuscifrons	H5	PQ809347	This study	PQ809406	PQ809438	This study	Iran	Fars, Bahram-e Goor PA	Feces
100	DF141(DNJR7)	Gazella fuscifrons	H1	PQ809348	This study	–	–	–	Iran	Yazd, Kharanaq, Saqand, Darre Anjir WR	Feces
101	DF142(DNJR8)	Gazella fuscifrons	H1	PQ809349	This study	–	–	–	Iran	Yazd, Kharanaq, Saqand, Darre Anjir WR	Feces
102	DF143(DNJR9)	Gazella fuscifrons	H8	PQ809350	This study	–	–	–	Iran	Yazd, Kharanaq, Saqand, Darre Anjir WR	Feces
103	DF145(SIAK1)	Gazella fuscifrons	H48	PQ809351	This study	–	–	–	Iran	Yazd, Adrakan, Siahkoh NP	Feces
104	DF146(SIAK2)	Gazella fuscifrons	H49	PQ809352	This study	–	–	–	Iran	Yazd, Adrakan, Siahkoh NP	Feces
105	DF147(BORU6)	Gazella fuscifrons	H6	PQ809353	This study	–	–	–	Iran	Yazd, Khatam, Harat, Boruyeh WR	Feces
106	DF148(BORU9)	Gazella fuscifrons	H7	PQ809354	This study	–	–	–	Iran	Yazd, Khatam, Harat, Boruyeh WR	Feces
107	DF150(BHBD3)	Gazella fuscifrons	H8	PQ809355	This study	–	–	–	Iran	Yazd, Bahabad NHA	Tissue
108	DF151(NIBN10)	Gazella fuscifrons	H34	PQ809356	This study	–	–	–	Iran	Boushehr, Asaluyeh, Nayband NP	Tissue
109	DF152(MOKE1)	Gazella fuscifrons	H45	PQ809357	This study	–	–	–	Iran	Sistan and Baluchestan, Zabol, Mokesorkh NHA	Tissue
110	DF155(MOKE4)	Gazella fuscifrons	H26	PQ809358	This study	PQ809407	PQ809439	This study	Iran	Sistan and Baluchestan, Zabol, Mokesorkh NHA	Tissue
111	DF157(MOKE6)	Gazella fuscifrons	H45	PQ809359	This study	–	–	–	Iran	Sistan and Baluchestan, Zabol, Mokesorkh NHA	Tissue
112	DF160(MOKE9)	Gazella fuscifrons	H26	PQ809360	This study	–	–	–	Iran	Sistan and Baluchestan, Zabol, Mokesorkh NHA	Tissue
113	DF163(MOKE12)	Gazella fuscifrons	H46	PQ809361	This study	–	–	–	Iran	Sistan and Baluchestan, Zabol, Mokesorkh NHA	Tissue
114	DF166(MOKE15)	Gazella fuscifrons	H26	PQ809362	This study	–	–	–	Iran	Sistan and Baluchestan, Zabol, Mokesorkh NHA	Tissue
115	DF167(MOKE16)	Gazella fuscifrons	H45	PQ809363	This study	–	–	–	Iran	Sistan and Baluchestan, Zabol, Mokesorkh NHA	Tissue
116	DF171(KVIR6)	Gazella fuscifrons	H39	PQ809364	This study	–	–	–	Iran	Semnan, Garmsar, Kavir NP, Cheshm-e Khari	Feces
117	DF172(KVIR7)	Gazella fuscifrons	H1	PQ809365	This study	–	–	–	Iran	Semnan, Garmsar, Kavir NP, Near gate of Park	Feces
118	DF174(KVIR9)	Gazella fuscifrons	H36	PQ809366	This study	–	–	–	Iran	Semnan, Garmsar, Kavir NP, Pasgah Siahkoh	Tissue
119	DF175(CHAH1)	Gazella fuscifrons	H38	PQ809367	This study	PQ809408	PQ809440	This study	Iran	Semnan, Semnan, Chah Shirin NHA	Tissue
120	DF177(JASK3)	Gazella fuscifrons	H31	PQ809368	This study	–	–	–	Iran	Hormozgan, Jask, Sohran Village	Tissue
121	DF179(LAVN1)	Gazella fuscifrons	H43	PQ809369	This study	PQ809409	PQ809441	This study	Iran	Hormozgan, Lavan Island	Feces
122	DF180(LAVN2)	Gazella fuscifrons	H43	PQ809370	This study	–	–	–	Iran	Hormozgan, Lavan Island	Feces
123	DF181(LAVN3)	Gazella fuscifrons	H43	PQ809371	This study	–	–	–	Iran	Hormozgan, Lavan Island	Feces
124	DF183(LAVN4)	Gazella fuscifrons	H44	PQ809372	This study	–	–	–	Iran	Hormozgan, Lavan Island	Feces
125	DF184(LAVN5)	Gazella fuscifrons	H43	PQ809373	This study	–	–	–	Iran	Hormozgan, Lavan Island	Feces
126	DF185(LAVN6)	Gazella fuscifrons	H43	PQ809374	This study	–	–	–	Iran	Hormozgan, Lavan Island	Feces
127	DF202(BORU4)	Gazella fuscifrons	H7	PQ809375	This study	–	–	–	Iran	Yazd, Khatam, Harat, Boruyeh WR	Feces
128	DF203(HRMZ7)	Gazella fuscifrons	H18	PQ809376	This study	–	–	–	Iran	Hormozgan, Bandar-e Abas, Hormoz Island	Feces
129	DF208(MSFR3)	Gazella fuscifrons	H18	PQ809377	This study	–	–	–	Iran	Hormozgan, Mosafer Abad Plain	Feces
130	DF209(HNGM4)	Gazella fuscifrons	H18	PQ809378	This study	PQ809410	PQ809442	This study	Iran	Hormozgan, Bandar-e Abbas, Hengam Island	Feces
131	DF239(BORU7)	Gazella fuscifrons	H6	PQ809379	This study	–	–	–	Iran	Yazd, Khatam, Harat, Boruyeh WR	Tissue
132	DF240(BORU8)	Gazella fuscifrons	H6	PQ809380	This study	–	–	–	Iran	Yazd, Khatam, Harat, Boruyeh WR	Tissue
133	DF242(SQND1)	Gazella fuscifrons	H9	PQ809381	This study	–	–	–	Iran	Yazd, Saqand, Saqand Desert	Tissue
134	DF244(BHBD4)	Gazella fuscifrons	H1	PQ809382	This study	–	–	–	Iran	Yazd, Bahabad NHA	Tissue
135	DF211(TARM4)	Gazella fuscifrons	–	–	–	MT822257	MT822224	Fadakar et al. 2020b	Iran	Hormozgan, Tarom PA	Feces
136	DF232(BGOR3)	Gazella fuscifrons	–	–	–	PQ809411	PQ809443	This study	Iran	Fars, Bahram-e Goor PA	Feces
137	DF233(BGOR4)	Gazella fuscifrons	–	–	–	PQ809412	PQ809444	This study	Iran	Fars, Bahram-e Goor PA	Feces
138	DF234(BGOR5)	Gazella fuscifrons	–	–	–	PQ809413	PQ809445	This study	Iran	Fars, Bahram-e Goor PA	Feces
139	DF235(BGOR6)	Gazella fuscifrons	–	–	–	PQ809414	PQ809446	This study	Iran	Fars, Bahram-e Goor PA	Feces
140	DF236(HRMD3)	Gazella fuscifrons	–	–	–	PQ809415	–	This study	Iran	Fars, Hormoud PA	Feces
141	DF237(HRMD4)	Gazella fuscifrons	–	–	–	PQ809416	PQ809447	This study	Iran	Fars, Hormoud PA	Feces
142	DF238(HRMD5)	Gazella fuscifrons	–	–	–	PQ809417	PQ809448	This study	Iran	Fars, Hormoud PA	Feces
143	10	Gazella fuscifrons	H18	KU560634	Lerp et al. 2016	–	KU560859	Lerp et al. 2016	Iran	KKWR, Iran	–
144	9	Gazella fuscifrons	H14	JN410341	Lerp et al. 2011	KU560727	KU560857	Lerp et al. 2016	Iran	KKWR, Iran	–
145	–	Gazella bennettii	H54	JN632635	Hassanin et al. 2012	–	–	–	Pakistan	Pakistan, AWWP	–
146	–	Gazella bennettii	H54	NC020703	Hassanin et al. 2012	–	–	–	Pakistan	Pakistan, AWWP	–
147	583	Gazella bennettii	H55	KU560633	Lerp et al. 2016	KU560725	KU560855	Lerp et al. 2016	Pakistan	Pakistan, KKWR	–
148	7	Gazella bennettii	H57	JN410357	Lerp et al. 2011	KU560726	KU560856	Lerp et al. 2016	–	KKWR	–
149	6	Gazella bennettii	H56	JN410340	Lerp et al. 2011	KU560728	KU560858	Lerp et al. 2016	–	KKWR	–
150	Chinkara6	Gazella bennettii	–	KT369289	GenBank	–	–	–	India	India, free ranging	Muscle
151	Chinkara7	Gazella bennettii	–	KT369290	GenBank	–	–	–	India	India, free ranging	Muscle
152	Chinkara8	Gazella bennettii	–	KT369291	GenBank	–	–	–	India	India, free ranging	Muscle
153	Chinkara1	Gazella bennettii	–	KT353973	GenBank	–	–	–	India	India	Muscle and blood
154	Chinkara2	Gazella bennettii	–	KT353974	GenBank	–	–	–	India	India	Muscle and blood
155	Chinkara3	Gazella bennettii	–	KT353975	GenBank	–	–	–	India	India	Muscle and blood
156	Chinkara4	Gazella bennettii	–	KT353976	GenBank	–	–	–	India	India	Muscle and blood
157	Chinkara5	Gazella bennettii	–	KT353977	GenBank	–	–	–	India	India	Muscle and blood
158	DF23(NBND2)	Hybrid	HS68	MT811607	Fadakar et al. 2020b	MT822240	MT822211	Fadakar et al. 2020b	Iran	South Khorasan, Naybandan WR, BC	Tissue
159	DF24(NBND3)	Hybrid	HS68	MT811608	Fadakar et al. 2020b	–	–	–	Iran	South Khorasan, Naybandan WR, BC	Tissue
160	DF25(NBND4)	Hybrid	HS68	MT811609	Fadakar et al. 2020b	MT822241	MT822212	Fadakar et al. 2020b	Iran	South Khorasan, Naybandan WR, BC	Tissue
161	DF114(DOE5)	Hybrid	HS69	MT811610	Fadakar et al. 2020b	–	–	–	Iran	South Khorasan, Naybandan WR	Tissue
162	DF31(NBND10)	Hybrid	HS69	MT811611	Fadakar et al. 2020b	MT822239	MT822210	Fadakar et al. 2020b	Iran	South Khorasan, Naybandan WR, BC	Tissue
163	DF26(NBND5)	Hybrid	HS69	MT811612	Fadakar et al. 2020b	MT822242	MT822213	Fadakar et al. 2020b	Iran	South Khorasan, Naybandan WR, BC	Tissue
164	DF28(NBND7)	Hybrid	HS69	MT811613	Fadakar et al. 2020b	MT822243	MT822214	Fadakar et al. 2020b	Iran	South Khorasan, Naybandan WR, BC	Tissue
165	DF617(BHBD1)	Hybrid	HS70	MT811614	Fadakar et al. 2020b	–	–	–	Iran	Yazd, Bahabad NHA	Tissue
166	DF618(BHBD2)	Hybrid	HS70	MT811615	Fadakar et al. 2020b	–	–	–	Iran	Yazd, Bahabad NHA	Tissue
167	DF15(DNJR3)	Hybrid	HS71	MT811616	Fadakar et al. 2020b	MT822247	MT822218	Fadakar et al. 2020b	Iran	Yazd, Darre Anjir WR	Feces
168	DF17(DNJR5)	Hybrid	HS71	MT811617	Fadakar et al. 2020b	–	–	–	Iran	Yazd, Darre Anjir WR	Tissue
169	DF16(DNJR4)	Hybrid	HS72	MT811618	Fadakar et al. 2020b	MT822248	MT822219	Fadakar et al. 2020b	Iran	Yazd, Darre Anjir WR	Feces
170	DF20(ARIZ2)	Hybrid	HS73	MT811619	Fadakar et al. 2020b	MT822250	–	Fadakar et al. 2020b	Iran	Yazd, Ariz WR	Feces
171	DF43(KHBR12)	Hybrid	HS74	MT811620	Fadakar et al. 2020b	MT822255	–	Fadakar et al. 2020b	Iran	Kerman, Khabr NP	Feces
172	DF47(KHBR16)	Hybrid	HS74	MT811621	Fadakar et al. 2020b	–	–	–	Iran	Kerman, Khabr NP	Feces
173	DF34(KHBR3)	Hybrid	HS54	MT811622	Fadakar et al. 2020b	MT822256	–	Fadakar et al. 2020b	Iran	Kerman, Khabr NP	Feces
174	DF278(SHIR1)	Gazella subgutturosa	HS50	MT264043	Fadakar et al. 2020a	MT822268	MT822235	Fadakar et al. 2020b	Iran	Razavi Khorasan, Sabzewar, Shirahmad WR	Feces
175	DF281(KHAF1)	Gazella subgutturosa	HS51	MT264046	Fadakar et al. 2020a	MT822266	MT822233	Fadakar et al. 2020b	Iran	Razavi Khorasan, Khaf BC	Feces
176	DF282(KHAF2)	Gazella subgutturosa	HS51	MT264047	Fadakar et al. 2020a	MT822267	MT822234	Fadakar et al. 2020b	Iran	Razavi Khorasan, Khaf BC	Feces
177	DF297(QAMS3)	Gazella subgutturosa	HS55	MT264061	Fadakar et al. 2020a	MT822263	MT822230	Fadakar et al. 2020b	Iran	Isfahan, Qamishlou NP	Feces
178	DF311(QRVZ3)	Gazella subgutturosa	HS60	MT264069	Fadakar et al. 2020a	MT822265	MT822232	Fadakar et al. 2020b	Iran	Kermanshah, Qaraviz WR	Feces
179	DF332(KALM6)	Gazella subgutturosa	–	–	Fadakar et al. 2020a	MT822269	MT822236	Fadakar et al. 2020b	Iran	Yazd, Kalmand PA	Feces
180	DF351(MOTE6)	Gazella subgutturosa	–	–	Fadakar et al. 2020a	MT822264	MT822231	Fadakar et al. 2020b	Iran	Isfahan, Mouteh WR	Feces
181	Mongo(Mongo)	Gazella subgutturosa	HS47	KU560652	Lerp et al. 2016	KU560723	–	Lerp et al. 2016	Mongolia	Mongolia	–
182	AWWP9053	Gazella subgutturosa	–	KU560653	Lerp et al. 2016	KU560724	KU560854	Lerp et al. 2016	–	AWWP	–
183	DF317(KALM5)	Gazella subgutturosa	HS62	MT264083	Fadakar et al. 2020a	–	–	–	Iran	Yazd, Kalmand PA	Feces
184	DF318(MOTE1)	Gazella subgutturosa	HS62	MT264070	Fadakar et al. 2020a	–	–	–	Iran	Isfahan, Mouteh WR	Feces
